# Supplementary material for: Advances in Biologic Therapies for Allergic Diseases: Current Trends, Emerging Agents, and Future Perspectives
Source: J Clin Med. 2025 Feb 8;14(4):1079. doi: 10.3390/jcm14041079 (PMC11856668; doi:10.3390/jcm14041079)
Supplement: Supplementary file 1 [file jcm-14-01079-s001.zip]

Archive with 1 entries (1 files):
- jcm-3409848-supplementary.docx
